# Supplementary material for: Molecular Evolution of RNA-Dependent RNA Polymerase Region in Norovirus Genogroup I
Source: Viruses. 2023 Jan 5;15(1):166. doi: 10.3390/v15010166 (PMC9861054; doi:10.3390/v15010166)
Supplement: Supplementary file 1 [file viruses-15-00166-s001.zip]

Archive with 1 entries (1 files):
- viruses-2072159-supplementary.pdf
